# Supplementary material for: A Mediation Analysis of Obesity and Adiponectin Association with Postmenopausal Breast Cancer Risk: A Nested Cohort Study in the International Breast Cancer Intervention Study II (IBIS-II) Prevention Trial
Source: Nutrients. 2024 Jun 30;16(13):2098. doi: 10.3390/nu16132098 (PMC11242930; doi:10.3390/nu16132098)
Supplement: Supplementary file 1 [file nutrients-16-02098-s001.zip]

Archive with 1 entries (1 files):
- nutrients-3059117-supplementary.pdf
